# Supplementary material for: A Palladium-Catalyzed 4CzIPN-Mediated Decarboxylative Acylation Reaction of O-Methyl Ketoximes with α-Keto Acids under Visible Light
Source: Molecules. 2022 Mar 18;27(6):1980. doi: 10.3390/molecules27061980 (PMC8955727; doi:10.3390/molecules27061980)
Supplement: Supplementary file 1 [file molecules-27-01980-s001.zip]

Archive with 1 entries (1 files):
- molecules-1625747-supplementary.pdf
